# Supplementary material for: Piezo1-mediated fluid shear stress promotes OPG and inhibits RANKL via NOTCH3 in MLO-Y4 osteocytes
Source: Channels (Austin). 2022 Jun 27;16(1):127–36. doi: 10.1080/19336950.2022.2085379 (PMC9721416; doi:10.1080/19336950.2022.2085379)
Supplement: Supplemental Material [file KCHL_A_2085379_SM5469.zip]

Archive with 3 entries (3 files):
- Supplemental File 1.docx
- Supplemental File 2.pdf
- Data_Availability_Statement.docx
